# Supplementary material for: Neutrophil-to-Lymphocyte Ratio and Platelet-to-Lymphocyte Ratio as Prognostic Markers for Advanced Non-Small-Cell Lung Cancer Treated with Immunotherapy: A Systematic Review and Meta-Analysis
Source: Medicina (Kaunas). 2022 Aug 8;58(8):1069. doi: 10.3390/medicina58081069 (PMC9413376; doi:10.3390/medicina58081069)
Supplement: Supplementary file 1 [file medicina-58-01069-s001.zip]

Archive with 2 entries (2 files):
- Supplementary File S1_PRISMA Checklist.pdf
- Supplementary File S2_Risk of bias.pdf
